# Supplementary material for: Post-Traumatic Stress Disorder After Acute Cardiovascular Events: Protocol of a Systematic Review and Meta-Analysis
Source: J Clin Med. 2026 Apr 14;15(8):2962. doi: 10.3390/jcm15082962 (PMC13116706; doi:10.3390/jcm15082962)
Supplement: Supplementary file 1 [file jcm-15-02962-s001.zip]

Archive with 1 entries (1 files):
- jcm-4094744-supplementary.pdf
